# Supplementary material for: The Myeloid Biomarker MS4A6A Drives an Immunosuppressive Microenvironment in Glioblastoma via Activation of the PGE2 Signaling Axis
Source: Int J Mol Sci. 2025 Dec 20;27(1):58. doi: 10.3390/ijms27010058 (PMC12785608; doi:10.3390/ijms27010058)
Supplement: Supplementary file 1 [file ijms-27-00058-s001.zip]

Archive with 1 entries (1 files):
- ijms-4010774-supplementary.pdf
